# Supplementary material for: Vital Needs of Dutch Homeless Service Users: Responsiveness of Local Services in the Light of Health Equity
Source: Int J Environ Res Public Health. 2023 Jan 31;20(3):2546. doi: 10.3390/ijerph20032546 (PMC9915996; doi:10.3390/ijerph20032546)
Supplement: Supplementary file 1 [file ijerph-20-02546-s001.zip]

Archive with 1 entries (1 files):
- ijerph-2156842_S1_Supplementary_Tables.pdf
